# Supplementary material for: Down-regulation of BCL2L13 renders poor prognosis in clear cell and papillary renal cell carcinoma
Source: Cancer Cell Int. 2021 Jun 30;21:332. doi: 10.1186/s12935-021-02039-y (PMC8247248; doi:10.1186/s12935-021-02039-y)
Supplement: Supplementary file 11 — Additional file 11: Expression of BCL2L13 in pan-cancer. [file 12935_2021_2039_MOESM11_ESM.xlsx]

## Sheet: Sheet1
table S1 Expression of BCL2L13 in pan-cancer.
TCGA sample	number		median	P
BLCA	normal	19	30.332	＜ 0.01
	primary tumor	408	31.844
BRCA	normal	114	43.3	＜ 0.001
	primary tumor	1097	34.75
CESC	normal	3	18.518	＞ 0.05
	primary tumor	305	26.131
CHOL	normal	9	18.062	＜ 0.001
	primary tumor	36	35.911
COAD	normal	41	31.689	＜ 0.001
	primary tumor	286	26.089
ESCA	normal	11	23.733	＞ 0.05
	primary tumor	184	35.456
GBM	normal	5	29.319	＞ 0.05
	primary tumor	156	34.108
HNSC	normal	44	27.544	＜ 0.001
	primary tumor	520	37.767
chRCC	normal	25	54.96	＜ 0.05
	primary tumor	67	59.84
ccRCC	normal	72	54.332	＜ 0.001
	primary tumor	533	43.121
pRCC	normal	32	47.294	＜ 0.001
	primary tumor	290	38.132
LIHC	normal	50	17.819	＜ 0.001
	primary tumor	371	19.794
LUAD	normal	59	28.663	＜ 0.05
	primary tumor	515	29.673
LUSC	normal	52	29.021	＜ 0.001
	primary tumor	503	40.388
PAAD	normal	4	22.656	＞ 0.05
	primary tumor	178	24.684
PRAD	normal	52	35.682	＞ 0.05
	primary tumor	497	35.046
PCPG	normal	3	52.053	＞ 0.05
	primary tumor	179	46.447
READ	normal	10	32.889	＜ 0.05
	primary tumor	166	24.488
SARC	normal	2	32.67	＞ 0.05
	primary tumor	260	24.275
SKCM	normal	1	42.545	NA*
	primary tumor	104	53.047
THCA	normal	59	34.566	＜ 0.05
	primary tumor	505	31.972
THYM	normal	2	32.206	＞ 0.05
	primary tumor	120	24.662
STAD	normal	34	23.263	＜ 0.05
	primary tumor	415	25.846
UCEC	normal	35	24.754	＜ 0.05
	primary tumor	546	21.412
*, not available
Student's t tests were used to compute the P value.
