# Supplementary material for: Down-regulation of BCL2L13 renders poor prognosis in clear cell and papillary renal cell carcinoma
Source: Cancer Cell Int. 2021 Jun 30;21:332. doi: 10.1186/s12935-021-02039-y (PMC8247248; doi:10.1186/s12935-021-02039-y)
Supplement: Supplementary file 12 — Additional file 12: Top 25 genes associated with inherited kidney cancer predisposing syndrome. [file 12935_2021_2039_MOESM12_ESM.xlsx]

## Sheet: Sheet1
table S2 Top 25 genes associated with inherited kidney cancer predisposing syndrome.
Target symbol	Overall association score†	Genetic associations	Somatic mutations	drugs	Text mining	Animal models
TSC1	1	1	0	0	0.156	0.2
CDKN1C	1	1	0	0	0.241	0
TSC2	1	1	0	0	0.145	0
VHL	1	1	1	0	0.117	0
DIS3L2	1	1	0	0	0.069	0
NSD1	1	1	0	0	0.049	0
BRCA2	1	1	0	0	0.014	0
FH	1	1	0	0	0.034	0
CDC73	1	1	0	0	0.069	0.2
FLCN	1	1	0	0	0.066	0
MET	1	1	0	0	0	0.264
IGF2	1	1	0	0	0.101	0
WT1	1	1	0	0	0.054	0
DICER1	1	1	0	0	0.052	0
FKBP1A	1	0	0	1	0.017	0
KCNQ1	0.922	0.906	0	0	0.064	0
PAX6	0.899	0.831	0	0	0.047	0.25
PKD1	0.321	0	0	0	0.039	0.311
MEN1	0.305	0	0	0	0.073	0.287
PDFGRB	0.299	0	0	0.289	0.042	0
PDFGRA	0.289	0	0	0.289	0.036	0
TP53	0.296	0	0	0	0.025	0.289
KDR	0.293	0	0	0.289	0.016	0
FLT4	0.293	0	0	0.289	0.016	0
CASR	0.291	0	0	0	0.019	0.286
† Association score is the harmonic sum aggregated from all the data. Higher score represents stronger association (ranges from 0 to 1).
