# Supplementary material for: Down-regulation of BCL2L13 renders poor prognosis in clear cell and papillary renal cell carcinoma
Source: Cancer Cell Int. 2021 Jun 30;21:332. doi: 10.1186/s12935-021-02039-y (PMC8247248; doi:10.1186/s12935-021-02039-y)
Supplement: Supplementary file 13 — Additional file 13: Correlation of the target miRNA and BCL2L13 in ccRCC, pRCC. [file 12935_2021_2039_MOESM13_ESM.xlsx]

## Sheet: Sheet1
table S3 Correlation of the target miRNA and BCL2L13 in ccRCC, pRCC.
	Correlation with BCL2L13		Correlation with BCL2L13
	in ccRCC (N=517) †		in pRCC (N=289)
Target miRNA	Coefficient-R	P-value	Coefficient-R	P-value
hsa-miR-124-3p	-0.031	0.476	0.125	0.034
hsa-miR-137	-0.087	0.047	-0.041	0.488
hsa-miR-96-5p	0.058	0.185	-0.186	0.002
hsa-miR-1271-5p	-0.066	0.137	-0.104	0.078
hsa-miR-103a-3p	-0.164	< 0.001	-0.092	0.117
hsa-miR-107	-0.03	0.503	0.114	0.053
hsa-miR-490-3p	-0.02	0.649	-0.184	0.002
hsa-miR-148a-3p	0.059	0.182	0.203	< 0.001
hsa-miR-152-3p	-0.118	0.007	0.029	0.626
hsa-miR-182-5p	0.109	0.013	-0.119	0.044
hsa-miR-128-3p	0.042	0.337	0.067	0.257
hsa-miR-141-3p	0.037	0.396	-0.113	0.055
hsa-miR-200a-3p	0.035	0.432	-0.272	< 0.001
has-miR-874-3p	0.159	< 0.001	0.029	0.621
† N: sample number.
