# Supplementary material for: Down-regulation of BCL2L13 renders poor prognosis in clear cell and papillary renal cell carcinoma
Source: Cancer Cell Int. 2021 Jun 30;21:332. doi: 10.1186/s12935-021-02039-y (PMC8247248; doi:10.1186/s12935-021-02039-y)
Supplement: Supplementary file 14 — Additional file 14: BCL2L13 co-expressed genes in ccRCC, pRCC. [file 12935_2021_2039_MOESM14_ESM.xlsx]

## Sheet: Sheet1
table S4 BCL2L13 co-expressed genes in ccRCC, pRCC.
Genes co-expressed with BCL2L13 in pRCC (|Spearman’s r|>0.4, n=1318)	Genes co-expressed with BCL2L13 in ccRCC (|Spearman’s r|>0.4, n=591)	Overlap genes (n=103)
RNF185	FHOD1	RNF185
ST13	NIPSNAP1	ST13
ATP6V1E1	RNF185	ATP6V1E1
ST13P4	SDHC	ST13P4
PEX26	ACO2	PEX26
SLC31A1	FBXO7	#N/A
STX1A	EML3	#N/A
ASAH1	HDAC1	ASAH1
TMEM192	RTCB	TMEM192
ACO1	HADHB	ACO1
HOXA2	DLG4	#N/A
ZNF133	SAMM50	ZNF133
SLC17A5	PLEKHG2	SLC17A5
SEC22B	HDAC7	#N/A
ADH5	RBM47	#N/A
CCDC84	NOD1	#N/A
GHITM	ANKDD1A	GHITM
RNF14	TMEM192	RNF14
GSDMB	PLEKHB2	#N/A
ZNF337	MRPS35	#N/A
ALDH9A1	C1ORF52	#N/A
IRF3	RCN3	#N/A
TSPYL1	NASP	#N/A
LCAT	SLC9A5	LCAT
PRSS53	TMBIM6	PRSS53
MC1R	PRRT1	#N/A
TCN2	MIEF1	#N/A
RIN1	HADHA	RIN1
TTLL3	ATP6V1E1	#N/A
FCHSD1	OSBP	#N/A
ATP6V1A	NFATC4	ATP6V1A
CDK3	ST13	#N/A
TNFRSF25	PLXDC1	TNFRSF25
CEP164	TNK2	CEP164
CACNB3	PDLIM7	#N/A
MMUT	SEPTIN4	MMUT
HIRA	AP4B1	#N/A
SDHC	CACNB1	SDHC
ACO2	CAT	ACO2
SLC25A5	MAP3K12	#N/A
RASSF7	DLD	#N/A
SAR1B	EARS2	#N/A
HADH	RNF14	HADH
KAT2A	PEX26	KAT2A
PPP6C	GHITM	#N/A
PRDX3	NLGN2	PRDX3
LOC155060	CARD8	#N/A
NOD1	MIPEP	NOD1
NT5DC1	FAM110A	#N/A
BCL2L12	NDUFS1	#N/A
PEX19	PTGIR	PEX19
ALDH1B1	FHL3	#N/A
TBC1D3B	HSPA9	#N/A
HPX	DGKA	#N/A
ATP6V1H	PHLDB1	#N/A
COX19	SORD	#N/A
AP1G2	UQCRC2	#N/A
HCCS	AP3S2	#N/A
ACSL1	LGR4	ACSL1
NUMBL	CPNE5	NUMBL
SDHAF4	HIC1	#N/A
CENPT	DUSP3	#N/A
PWWP3A	ARHGEF1	#N/A
TRIP10	CHPT1	#N/A
NDUFS1	ARAP3	NDUFS1
LOC728392	PLCG1	LOC728392
LOC150776	TMEM39B	#N/A
GINM1	MRPL49	#N/A
FBXO8	MRPL44	#N/A
CA2	HSDL2	#N/A
TAF1C	PLEKHG5	#N/A
HSD17B4	MEIS3	HSD17B4
PCED1A	NLRP1	#N/A
SAMM50	GDPD5	SAMM50
MIEF1	TGFB1I1	MIEF1
NPFF	MRPL35	NPFF
PRSS50	NRGN	#N/A
PABPC1L	LOC728392	#N/A
PI4KA	MDH1	#N/A
HSDL2	CD248	HSDL2
LAP3	TPM2	#N/A
GCLM	TTC13	#N/A
THBS3	EGFL7	#N/A
HINT3	RASSF1	#N/A
TEPSIN	ATP5F1B	#N/A
AGER	MYO5B	#N/A
POU5F1	RASGRP2	#N/A
NRF1	GPCPD1	NRF1
SUZ12P1	METTL9	SUZ12P1
NASP	KLC1	NASP
PACSIN2	CARMN	PACSIN2
RTCB	ADCY4	RTCB
MICALL2	HECTD2	MICALL2
EGFL8	TMX2	EGFL8
BRICD5	MTCH2	#N/A
LMBR1L	PLPPR2	LMBR1L
HOXA3	RARG	#N/A
CACNB1	PTGDR	CACNB1
TMEM91	DARS2	#N/A
HOXC8	SH2D3C	#N/A
LUC7L	CFAP74	#N/A
C1ORF159	SRSF4	#N/A
TMLHE	RNF112	#N/A
GIGYF1	TWIST1	#N/A
KCNK7	MARCKSL1	#N/A
UPRT	TRIM3	#N/A
CCT6P1	PLSCR3	#N/A
PPARA	GPR162	PPARA
GSR	SYDE1	GSR
PRRT1	SIPA1	PRRT1
L3MBTL1	ELMOD2	#N/A
ZNF692	PIAS3	#N/A
DHX34	SEMA4C	#N/A
ANKZF1	HLX	#N/A
PPP1R13L	IVD	#N/A
N4BP2L2-IT2	NPDC1	#N/A
CPPED1	ANKRD34A	CPPED1
ATXN10	PEX19	#N/A
ZNF330	ETFA	#N/A
TOR1A	IFITM1	#N/A
ZNF767P	BRSK1	#N/A
CCDC57	BMPER	#N/A
COPS7B	CNTNAP1	#N/A
SULT1A3	DLX5	#N/A
FAM110A	SLC25A4	FAM110A
SDCBP	RGL2	#N/A
PRKRIP1	PRR16	#N/A
C2ORF81	PHKG1	#N/A
SFSWAP	SLC30A9	#N/A
GOLGA2P5	HIBADH	#N/A
ATXN7L2	CPT1C	#N/A
FAM156A	ZNF532	FAM156A
LOC646762	KIF7	#N/A
CCNL2	LHFPL6	#N/A
HSPA9	P3H1	HSPA9
IDUA	PTCH2	#N/A
RP9P	PLCB3	#N/A
TTC21A	DLAT	#N/A
MAPK1	SLC26A10	MAPK1
TMEM44	RETSAT	#N/A
WASH7P	GK3P	#N/A
RNF115	GOT1	#N/A
ACTR5	TNFRSF4	#N/A
GABBR1	ANKRD13D	GABBR1
EPM2A	LMBR1L	#N/A
ARHGAP33	UQCRFS1	#N/A
RRAGD	DLX6	RRAGD
CRYGS	MIR4435-2HG	CRYGS
FBXO7	RASL10A	FBXO7
ALDH5A1	TNFRSF25	#N/A
CROCCP3	PRKAG1	#N/A
CHTF18	SYNGAP1	#N/A
UQCRFS1	MICALL2	UQCRFS1
MST1P2	FOXD2-AS1	#N/A
LINC00174	ADAMTS6	#N/A
FER1L4	ACAT1	#N/A
PLAA	PTP4A3	#N/A
SLC30A9	ZCCHC18	SLC30A9
REM2	LOC91450	#N/A
IGF2R	BGN	#N/A
NCOA4	PLEKHH3	#N/A
KLHL17	CACNA1C	#N/A
SFXN1	EBF1	#N/A
TGM1	COL5A3	TGM1
GK3P	UACA	GK3P
GNRH1	DOCK6	#N/A
STX12	CROCC	#N/A
KCTD11	ARHGDIB	#N/A
ANKRD23	KCND1	#N/A
LAMTOR3	MAIP1	#N/A
ADM5	IFFO1	ADM5
SLC9A5	NOVA2	SLC9A5
NPIPB3	MPZ	#N/A
CABLES2	ISOC1	#N/A
SLC4A4	CALHM2	SLC4A4
H2AFB1	ST13P4	#N/A
ACADM	PZP	ACADM
WDR27	TDRD10	#N/A
C20ORF204	ARHGEF2	C20ORF204
DCST2	STARD7	#N/A
ARHGAP27P1	OGDH	ARHGAP27P1
ID1	GRM2	#N/A
ARFGAP3	FES	#N/A
DCTN6	EGFL8	#N/A
MAFK	MAP7D1	#N/A
PPP1R35	C20ORF204	#N/A
HADHB	ASB8	HADHB
DICER1-AS1	SSC5D	#N/A
ISYNA1	FAM219A	ISYNA1
CEP95	TGM1	#N/A
SPART	HADH	#N/A
VDAC1	GLI2	VDAC1
LAMP2	LDLRAD2	LAMP2
RNF5P1	MPC2	#N/A
TIA1	CDS1	#N/A
THOC1	CPPED1	#N/A
CENPJ	LINGO1	#N/A
LIG1	GRK2	#N/A
LINC02210	PNPLA4	#N/A
EPS8L1	ARHGAP27P1	#N/A
MYH7B	BMP1	#N/A
RBM6	RASAL3	RBM6
VAMP7	DNAJA3	#N/A
C1ORF52	MTMR9LP	C1ORF52
BREA2	INKA1	#N/A
KIAA0753	SLC17A5	#N/A
TMEM86B	KIF21A	#N/A
C1ORF43	NLGN3	C1ORF43
AFG1L	ADAM19	#N/A
BMS1P2	MIER2	#N/A
SPDYE8P	PKN3	#N/A
TTLL9	EXOC3L1	#N/A
PILRB	ABCC4	#N/A
NFE2L3P2	MYOZ3	#N/A
GOLGA2P10	HAPLN3	#N/A
CFAP73	UBE2O	#N/A
SMPD4	DDHD1	#N/A
NLGN2	EVL	NLGN2
GALK2	CNRIP1	GALK2
ISCA1	LRBA	#N/A
CCDC14	METTL2A	#N/A
DMPK	MMUT	DMPK
FAM193B	FRMD4A	#N/A
KCNMB3	TBX2	#N/A
PRSS27	NPFF	#N/A
SLC25A29	GNB3	#N/A
MRPS30	ARHGAP23	#N/A
PCP2	C11ORF96	#N/A
CLASRP	POM121L9P	#N/A
UBN2	PIF1	#N/A
HDAC7	GALK2	HDAC7
TSNAXIP1	VRK3	#N/A
AFG3L1P	TM7SF3	#N/A
MYH3	MRPL30	#N/A
CCDC189	NDUFS2	#N/A
LPIN3	C11ORF54	#N/A
AGAP4	CACNA1A	#N/A
LOC100132287	NRARP	#N/A
MSANTD2	CSNK1E	MSANTD2
KMT5A	RFX8	#N/A
EFHC1	TGFB3	#N/A
PERM1	ADGRA2	#N/A
CNIH2	PRKD2	#N/A
MCCC2	NAV1	MCCC2
CLHC1	DCAF6	#N/A
RAD52	VAPB	#N/A
SDHD	SDHD	SDHD
OGFR	PHYH	#N/A
DGKA	SPACA6	DGKA
MDH1	CPT2	MDH1
CCNC	RBM44	#N/A
SMARCC2	USHBP1	#N/A
NSUN5P2	COL6A2	#N/A
ZNF789	LIX1L	#N/A
HACD3	AFAP1L2	#N/A
TNNI3	LY6G5C	#N/A
FAM223B	JARID2	#N/A
ZNF300	SCARF1	#N/A
PDSS2	HSPA4L	#N/A
SNX3	ID3	#N/A
SPACA6	C8ORF58	SPACA6
ISCA1P1	RRAGD	#N/A
KCNH8	GRAP	#N/A
MAATS1	LYL1	#N/A
AHCYL1	KLHL12	#N/A
STMN3	DMPK	#N/A
TLE2	RBMS1	TLE2
BRSK1	CLCN3	BRSK1
HOXC5	PRDM15	#N/A
POLE	TOM1L1	#N/A
ZFAND3	NUMBL	#N/A
PCCA	IFITM2	#N/A
CAPS	MDFI	#N/A
EPHX2	PRSS53	#N/A
LFNG	RCC2	#N/A
PDXDC2P-NPIPB14P	MTA2	#N/A
YJEFN3	TMEM255B	#N/A
TRA2A	H1FX-AS1	#N/A
TCAP	ATP6V1A	#N/A
DNM1P35	ARL1	#N/A
PCBP4	MTA1	#N/A
CDRT4	ARID5A	#N/A
LINC00479	PDXDC1	#N/A
APIP	NUP85	#N/A
CASP2	ARHGAP17	#N/A
C1ORF35	ATP5PB	#N/A
RBM5	CDCA4	RBM5
MMP19	TRIM62	#N/A
CMBL	MEG3	#N/A
SMPDL3A	INPP5B	#N/A
PLGRKT	EOGT	#N/A
ALS2CL	GRAMD1A	#N/A
PEX3	SLC4A4	#N/A
ARMT1	PPP1R18	#N/A
CDC37L1	VASP	#N/A
FNBP4	GRM6	FNBP4
MRPL44	MFRP	MRPL44
VPS26C	PLEKHO1	#N/A
NYAP1	IFITM3	#N/A
POLR2J4	CEACAM19	#N/A
PRR3	TMEM106C	#N/A
CDK5RAP3	TBC1D19	#N/A
RBM33	PLXND1	#N/A
TFB2M	CEP164	TFB2M
WASHC5	GJC1	#N/A
GPC2	DACT3	#N/A
BRAT1	ACSM3	#N/A
CNTROB	DLX1	#N/A
ABRA	MEX3B	#N/A
CELSR3	COBL	#N/A
KIAA1191	ASAH1	KIAA1191
CIAO2A	TRERF1	#N/A
SLC16A4	MCCC2	#N/A
TPP1	CCR10	#N/A
HID1	SLC6A1	#N/A
GOLGA6L9	MAP3K6	#N/A
GRAMD2A	RALGDS	#N/A
ATAD3B	TRAF5	#N/A
VWA5B2	RADIL	#N/A
UBAP1	SERPINH1	#N/A
MOK	SOWAHB	#N/A
OFD1	CDC42EP5	#N/A
ZNF137P	TAX1BP1	#N/A
DMTF1	SMTN	#N/A
RNF207	GRK5	#N/A
ZNF212	ETFDH	#N/A
LUC7L3	HSPD1	#N/A
CLDN9	SETD5	#N/A
LINC00265	GOLPH3L	#N/A
RAD9A	ADM5	#N/A
OSBP	IMMT	OSBP
HOXC4	NOTCH3	#N/A
SERINC1	ACOT9	#N/A
SPATA6L	ATP5F1A	#N/A
ALDH6A1	SYS1	#N/A
RGL2	QDPR	RGL2
KCNQ1OT1	ODF3L2	#N/A
TOMM20	LZTS1	#N/A
LDHB	MPP6	#N/A
CLCN4	GNAI2	#N/A
ADIPOR1	ZNF34	#N/A
HBS1L	DGKD	#N/A
KCNIP2	C1QTNF1	#N/A
KRI1	FBXO46	#N/A
POU5F1B	SLC35F5	#N/A
KMT5C	FAM182B	#N/A
MOGS	CBX2	#N/A
GJB3	PHF19	#N/A
FBXL5	VCPKMT	#N/A
CCNG1	ACO1	#N/A
ATP6V1C1	SPINDOC	#N/A
CHMP5	DNAH17	#N/A
THSD1P1	BMP8A	#N/A
RMDN3	CC2D2B	RMDN3
ZNF160	NRF1	#N/A
IARS	SSBP4	#N/A
SNX2	ZNF251	#N/A
MAPKAP1	TFAP2E	#N/A
MCM7	COX7A2L	#N/A
SRRT	ATP8B2	SRRT
AP4M1	MRPL45	#N/A
EIF4EBP2	COX15	#N/A
CLDN15	EDNRA	#N/A
MATN4	RGS3	#N/A
RTEL1	FBXW7	#N/A
MTCH2	SOX18	MTCH2
SCFD2	IL15RA	#N/A
ZNF84	TRIM46	#N/A
RAB18	HOXD3	#N/A
LINC00653	PDGFRB	#N/A
HNRNPH2	MBL1P	#N/A
KCNAB3	FITM2	KCNAB3
CAT	GMFG	CAT
SPPL2A	PEPD	#N/A
GOLGA2P7	FOXS1	#N/A
PPA2	MINDY1	#N/A
PRPF3	C1QTNF6	#N/A
TMEM144	KIAA1191	TMEM144
ANKRD13D	PGF	ANKRD13D
PHKB	GABRE	#N/A
H1FX-AS1	CRYL1	H1FX-AS1
AGBL2	FAM118A	#N/A
LOC285074	PANK1	LOC285074
MRGBP	NGF	#N/A
C7ORF61	FMNL3	#N/A
ALDH1L1	DUSP7	#N/A
MTO1	NT5DC2	#N/A
PEPD	SGIP1	PEPD
MBL1P	INAFM1	MBL1P
ANKRD36	THY1	#N/A
GTPBP8	THSD1	#N/A
SCNN1D	FH	#N/A
CUZD1	PDZD4	#N/A
CCDC17	CHTF8	#N/A
PAN2	CLEC11A	#N/A
MRPL42	TPPP3	#N/A
ZNF862	BAZ1A	#N/A
MLLT6	TUBA3FP	#N/A
SNAPC3	TPM4	#N/A
RAB5C	STAB1	#N/A
PGAM4	VIP
MAIP1	ECI2
RGL3	ANKRD13B
SORD	TMEM171
CPQ	ATP5MC3
ITFG1	MCAM
ISOC1	ITGA5
GBE1	TMEM144
GBA	VDAC1
SNHG10	NOTCH1
DLAT	PRKAB1
ZNF341	LAMP2
COPA	FAHD1
AKAP8L	CASC4
RUSC1-AS1	RPIA
PSORS1C2	PCOLCE
RAB40A	ZNF333
MYH9	BAHCC1
PRH2	SENP8
SLC25A51	VSIG2
CFAP70	CRYGS
SCP2	HSD17B4
MMADHC	KCNAB3
ZNF286B	BNIP2
PTMA	TNRC6C
RBM39	LRPPRC
2020-03-05	BICRA
SEPTIN7P2	IL4R
ECHDC1	GUF1
FKBP1B	PGBD2
GPRIN2	LCAT
ALDH7A1	GPR137B
GOLGA7	ADAMTS10
DEGS2	AIFM1
KLHL12	MAPK11
NEK3	RAPGEFL1
ZNF26	HOTAIR
PIDD1	XAF1
EPN2	C1ORF43
PEX7	TCF3
EIF3L	FOXD2
ASIC4	SNX5
SAPCD1	RASL12
XPNPEP3	ACADM
FAM86B3P	MRC2
SH2D3A	ZNF133
PASK	PDE4C
FAM83H	CILP
UCKL1-AS1	P2RX1
SLC25A14	AGAP2-AS1
AHSA2P	ACBD5
ATP5PB	PACSIN2
LMNTD2	REC8
RS1	C12ORF49
PBX4	DYNLL2
SLC25A37	GHRLOS
CRSP8P	KIF19
NSUN5P1	MSANTD2
CNTD1	MOB3B
PRPF40B	PRG2
PREP	CFAP126
PCCB	SNAI1
LAT	SIAE
CPNE1	SNAI2
LINC02591	PLCXD1
COA7	ZBTB17
TAF13	RBM6
PRORP	RETREG1
NEIL1	DCAF15
ANKRD13B	ROBO3
ZNF334	SUCLG1
RAD23B	RHOJ
ALG2	MTF2
PRLR	PRCD
MAD1L1	POU6F1
LY6G5B	ACIN1
PDHX	GPR83
SLC26A6	LOC285074
CFAP69	CHP1
RCE1	KCNMB1
ARHGEF39	NNT
TMEM33	DCBLD1
CXXC1	FASTKD5
MST1L	LACTB2
GPCPD1	AATK
NNT	MRTFA
PANK3	TFB2M
ARF5	KCTD15
ZNF23	MSTN
RRAGC	RHPN2
PLPBP	CCDC102B
PROCA1	AFG3L2
ZNF276	SLC43A3
FDX1	PRAF2
CYB5R4	GAB3
LOC642846	SLC3A1
WDR91	ZFPM2
STRC	ANO1
UBAP1L	GATB
KIFC2	OSBPL5
TCEA2	MSI2
MAMDC4	TLR9
FXN	PRDX3
DNAJC2	MSL3
OSBPL7	CISD2
LSMEM1	GRSF1
GMEB2	TCF7L1
CHPT1	TIMM10B
HSD17B7P2	ISYNA1
CD274	PLA2G12A
CISD2	S1PR5
CLK2	RBM5
COPS4	RMDN3
PLSCR3	TET1
CLPX	RBM17
TEDC1	MYL4
SNRNP70	GABRD
ETFA	DAPK2
AGAP6	PAFAH2
CTSB	MPRIP
ACOT2	ZBTB46
PMS2P3	RRN3P2
LINC01089	DFFB
SPDYE5	VASH1
TRUB1	FAM72B
HEXD	C17ORF47
VAMP1	HOXD11
PLPP3	FNBP4
MRPL15	RNF166
CROCCP2	LINC00341
SEC31A	RNF122
AIFM1	SORBS3
PLGLB2	LAMB2P1
MRPS27	FBLIM1
MBP	WDR61
PCOLCE	ARHGEF15
TMEM151A	ANXA2R
PEX2	ECM1
RFX2	NOL4L
C15ORF62	ADAMTS7
DDX56	LHX6
ALKBH6	ACSL1
ENPEP	HGD
MOSPD3	CS
VCPKMT	ZNF202
CLIC3	ZNF732
HOXC9	GYPE
PLA1A	LOC642846
KMT2E-AS1	MPP3
DNAH17	XRCC3
TTC39B	CNPY4
TENT4A	SRRT
ZNF106	FBXL7
ABCG5	PRELID3A
PRPF39	OR51E1
PLEKHH2	GSR
ETFDH	DENND3
IQGAP2	NOTCH4
INCA1	LRRC71
ACADSB	CHCHD3
C18ORF54	ODF2L
LINC01000	WDFY2
CNN3	TMBIM1
WWP1	COLQ
GFM1	LRRC32
SRRD	FAM156A
ALDH4A1	GRASP
FBXO24	CREBL2
STAM	KAT2A
STX16	PODNL1
ENKD1	MAPK1
HSPA8	CSPG4
CRIP2	TLE2
LENG8	NDUFA9
SLC25A27	JAM3
ARFGAP1	CLK2
TBX6	SELENOI
KIAA0895L	H2BFXP
PHYH	ADAL
ATG4B	ADARB1
TMEM135	HEYL
OGA	RIN1
H2BFXP	GPR4
EEF2	PAQR5
RIC3	GABBR1
NPIPA1	PPARA
ITGA2B	SUZ12P1
RSRP1	DNAJB9
UQCRC2	MSL1
QDPR	C1ORF54
NR2E3	STRIP1
GOLGA8B
SNHG1
LOXL1
EZH2
HSFX2
TSEN54
IFNE
GS1-124K5.11
ZNF497
IMMT
OSBPL11
INHA
CST6
ADSL
SLFNL1
AMY2B
SSH3
PJVK
PBLD
BICRA
CPT2
FNDC11
XRCC3
SDHB
DTX2
SLC12A9
AP5M1
LOC100133331
CHKB-CPT1B
PTGES2-AS1
DYNLL2
LRRC37BP1
MROH6
SLC29A2
ODF2L
USPL1
CEP131
SPDYA
SPPL2B
SPIRE2
ABCB7
NPHP1
SERTAD4-AS1
MTA1
FAM111A
TIMM17A
ANXA2R
CCDC24
ZRSR2
ATG16L2
FAM186A
SARAF
MARS2
C21ORF58
RBM18
TP53I13
AGAP3
ZNF3
PANK1
UNK
ZDHHC8P1
HES1
ZMPSTE24
CHKA
TPD52L1
CLK1
GRHPR
TCP1
DPH7
GOT1
DBF4B
OPA3
TAZ
FBXW11
ENGASE
CTC1
ATXN7L3
DAGLB
CRYL1
LRGUK
ZNF69
NLN
FAM166A
MRPL50
ANKRD10
UPK3BL1
SNX27
GLB1
UBQLN1
SOAT1
DYSF
FAM120A
STX7
EFL1
TMEM184A
SLC25A46
UBXN11
C19ORF44
TBC1D3
MFSD1
MTERF2
ZGLP1
MAPK8IP3
ZFAT
ZNF296
SREBF2
UCKL1
KCND1
ASXL1
PLXNA3
SPDYE7P
NAALAD2
ANKDD1A
NFKBIZ
AUH
C3ORF35
SNAP29
ASH2L
ZNF37BP
PHKG1
OAT
WDR12
DBNDD2
IP6K2
THUMPD3-AS1
SUCLA2
TSPOAP1
FOXH1
HEXIM1
FAM45BP
DMGDH
TMUB1
SAMD10
NIPSNAP1
PTCD2
BPNT1
BEST4
PFN1P2
KLHL41
AMIGO3
EFEMP2
KCNJ14
PLEKHN1
LHFPL3-AS2
WASH2P
LIMS2
TMEM145
PRPS1
CLTC
C17ORF100
MZF1
GOLGA8A
YARS
B2M
ASB16-AS1
DRD4
OXCT1
CCDC191
REC8
PCBP1
LRRC14
EIF2S1
SPDYE1
PAX2
DCUN1D2
NDUFS2
SEC23B
PELP1
CCDC47
MRPL20-AS1
ACOT9
SRSF6
SCN8A
BCAS2
CYTH2
PFKFB2
KRT15
FANCL
FBXO10
WDR90
WLS
UBE2D3
ME1
GNG3
AMY1A
BAIAP3
WASH8P
ANKMY1
MUTYH
IER5L
C2ORF68
NSUN6
TRIM46
LOC100128288
FBXO25
LONP2
H1FX
UCP3
LRRC37A
ARHGEF25
NARF
RAC1
SDHA
ADCY10P1
EAF1
SGSM2
CFAP44
ZNF502
ARG2
LTB4R
KIAA1841
TRPC1
NTN5
2020-03-09
ACIN1
LINC00663
NAPB
DHDDS
FAM13A-AS1
CYP7B1
ARRDC1
CAVIN1
SCT
HNRNPH1
TRPV1
NKTR
MRPL49
C22ORF39
MTCP1
SUCLG2
POGZ
DDX12P
TM7SF3
MUCL3
RAB2A
PRKD2
TMEM38B
ZNF34
FAM76B
ZNF600
CDK11A
RAP1GDS1
ARHGEF2
EHD2
BMS1P1
CROCC
AGMAT
RAB34
KLK14
NME9
PPP2CB
WFDC1
PDE4C
ECI2
RNF152
ZNF444
ESD
TBX19
IMPAD1
CNIH1
PURG
CCDC142
PRKN
SPSB3
TRMT10B
SAMD11
GRPEL1
DACT2
FITM1
COX6B2
MR1
JMJD7-PLA2G4B
CSAD
VTI1A
BLOC1S6
GADD45A
SSR3
STK38
LRRC56
POLR2J3
BMP6
WASH3P
RBBP5
ZNF83
CCDC154
TMEM14B
LIN52
LOC541473
FUCA2
GTPBP3
OBSL1
GSTA2
INAFM1
POLR2H
UPF3B
PTBP2
ZNF652
RRN3P3
EML3
MIS12
MOB1A
DPY19L2P1
NRADDP
ILRUN
MEF2B
AFG3L2
PLRG1
MRO
ALDH1A1
TAPT1-AS1
VCP
HSPB9
MFN2
RAB29
ASB14
OSTM1
MST1R
PRPF38B
ERAS
C2ORF50
TFDP2
MMGT1
ELP3
AGXT2
VPS37A
CTRL
ZNF141
RP9
EPHA1
NIPSNAP3A
YPEL3
DCLRE1C
MDM4
TSPYL2
YIPF5
MTMR7
PCMTD2
PCSK4
QTRT1
PABPN1
RPL23AP82
GPR137B
TMED5
ABCG1
CATSPER1
LOC143666
GCNA
ADAMTS13
NRBF2
SLC35A3
CLINT1
SNHG12
TARS
PGGHG
SUN1
PPIEL
PRICKLE4
ERLIN2
HOXC6
PTDSS1
POLM
ANXA8
RARG
PLEKHB2
GNPDA1
RBM47
SERINC4
CPT1A
ATP5F1B
PAX8
RABGEF1
CCDC130
FBXL12
LRCH4
PPP2R3B
ARGLU1
KLF3-AS1
PFKM
CYP2D7
BHMT2
PCSK1N
GHRLOS
ZNF282
FAM133B
SCX
MSL1
TAS2R20
ZNF436-AS1
RMDN1
IL4R
SURF4
PHKA1
STRIP2
SLC22A20P
SLC22A6
KRT18
ATP5MC3
ZSCAN25
C10ORF82
COX18
PDP2
UBTF
FAM114A2
BCL7C
MIER2
PAH
RHEX
MIRLET7BHG
GPN3
SNHG3
SFXN2
FAM89B
SYN1
C9ORF170
RECQL5
ZNF182
ALAD
ZNF700
DAB2
PCGF3
HMGA2
IDH2
TAB2
SQSTM1
SH2B1
SNHG11
CTH
COLQ
STK36
SRP54
JAK3
SOX15
ZNF202
LINC00852
MTHFD1
CNPY4
CHP1
WASH5P
UBXN8
GDI2
DDB1
MAST1
ACTR10
CTAGE4
CCDC114
PAGR1
MAF
GPX3
MSH5
PHTF2
WNT5A
FBF1
EEF1A1P9
DTWD2
NFATC4
COX7A2L
TRAIP
PRG4
LYPLA1
ZSCAN9
SLC25A3
UCHL5
GRSF1
PRR29
CCDC102A
RCN3
TNFRSF6B
PRDM15
MLYCD
EMC2
FOXL1
PHLDB3
FITM2
TM9SF2
ELMOD3
SRRM5
NR2C2AP
AKAP8
TRAF1
ADAMTS7
DDX19A
SFTA2
MRPL3
THADA
NCOA5
UBE2W
PLCB3
CBR1
NAT14
DLEC1
PGGT1B
GNRHR2
C6ORF120
TEKT2
TEKT3
CAPN12
MYO15A
CANX
DENND3
IARS2
H3F3B
CERS5
SEMA3F
LINC00893
TMEM249
YTHDF1
NARS
MIR4697HG
PRRT2
MRPS35
SAP30BP
RNF216P1
C1QTNF6
TMBIM6
PPIF
CACTIN
CORT
MRNIP
LINC01341
E4F1
ACTL10
ZNF446
SPAG8
NELFA
KRT19
ZNF579
ARFRP1
PURB
ACAT2
SMPD3
ZGRF1
KCNJ12
PLCG2
DLGAP4
YIPF6
HCG27
KIFAP3
XPO1
DTX3
CTSD
CREG1
MTF2
ATPAF1
BTD
RAPGEFL1
TSSK3
MZF1-AS1
BCKDHA
CLDN10
GRB7
AGAP11
MAP3K12
WDR61
SKINT1L
LINC00894
ROM1
RARA
IGF2BP2
AGPAT4
FBXO46
ETF1
LHB
C12ORF49
PDAP1
DOC2A
DCAF15
HDC
MAGED4
SSBP4
AGAP5
SNAPC4
TCF3
TSNAX
NRN1L
CRACR2B
DMRTA1
PLA2G6
DDX27
ANKS3
CCDC137
TUBD1
GRID2IP
BOC
HMG20B
CD164
CHST14
DUSP28
BORA
HGS
USP21
EPOR
MTMR9LP
MBOAT7
SYNE4
DESI1
CPEB4
PSMD10
INSL5
SLC47A1
CLBA1
PRUNE2
RPP38-DT
SAMD5
CDCA4
CCDC74B
RRAGA
ARMC1
ERBB2
EXOSC8
ARRDC2
MALAT1
FNIP2
CDK11B
MAPK8IP1
SHFL
ERCC3
TNFSF12
LINC-PINT
OCIAD1
SLC33A1
CDK2AP2
C7ORF13
ATP1B1
MINDY1
MPP3
PPP6R3
INTS3
ZKSCAN7
CDC40
POLG2
PLAG1
RNASEH1
ACOXL
GUF1
ASMTL-AS1
IBA57
AGPAT4-IT1
COPB1
AMFR
PLA2G4C
CBLN2
CSTF2
EP400P1
FBRS
MEGF9
HLA-E
CAPN10
CALM3
PSMC3IP
ENAM
GPNMB
TMX2
VDAC3
HES7
TDP2
ENPP5
CCDC74A
TMEM178A
TBC1D3H
TRMT13
PCMT1
CEACAM1
EPHB6
CNOT3
FASTK
JKAMP
C10ORF88
PAN3
FGF17
PTGR1
VWA8
ARHGAP39
C20ORF96
CARNMT1
SMAD6
AQP4-AS1
SLC13A4
SLC16A10
KRT8
B3GALT5-AS1
CREBZF
CHRNA10
MAPK15
PROSER2
TIGD1
C11ORF54
PLCD3
FAM122A
SLC35C2
ASNA1
TFAM
EPHB1
KBTBD2
PIGL
RFC2
ARHGEF19
GOLGA6L10
FAM102A
CA3
TAF6
NPHP3
ATP6V1D
REEP3
TBC1D19
SNHG20
CCL27
RPE
PYGO2
C6ORF132
RARS2
GTF2IRD1
DDX39B
PRR14
PLD2
CENPH
NR2C1
UGT1A6
TM4SF1
ATP5F1A
WRAP53
TMEM251
EVPL
ANKRD49
ZMAT1
SH3BP5
ARIH2
THSD1
